# Supplementary material for: Phytochemical Investigation and Biofilm-Inhibitory Activity of Bachtiari Savory (Satureja bachtiarica Bunge) Aerial Parts
Source: Plants (Basel). 2023 Dec 25;13(1):67. doi: 10.3390/plants13010067 (PMC10780387; doi:10.3390/plants13010067)
Supplement: Supplementary file 1 [file plants-13-00067-s001.zip]

Archive with 1 entries (1 files):
- plants-2746510-supplementary.pdf
